# Supplementary material for: Hyperthermia Potentiates the Effectiveness of Anticancer Drugs—Cisplatin and Tamoxifen on Ovarian Cancer Cells In Vitro
Source: Int J Mol Sci. 2024 Dec 20;25(24):13664. doi: 10.3390/ijms252413664 (PMC11728268; doi:10.3390/ijms252413664)
Supplement: Supplementary file 1 [file ijms-25-13664-s001.zip]

Archive with 1 entries (1 files):
- ijms-3369169-supplementary.pdf
